# Supplementary material for: Exploring modifications to rapid response systems in Norwegian hospital units
Source: Implement Sci Commun. 2025 Nov 24;6:129. doi: 10.1186/s43058-025-00817-7 (PMC12642216; doi:10.1186/s43058-025-00817-7)
Supplement: Supplementary file 3 — Additional file 3. FRAME data. [file 43058_2025_817_MOESM3_ESM.xlsx]

## Sheet: Ark1
	Modification categories and subcategories with detailed FRAME* data
	For data on "nature of content modification" and full description of "relation to fidelity/core elements" please refer to table 2 in main paper.
	CATEGORY	SUBCATEGORY	OCCURENCE IN UNITS	PROCESS					RATIONALE
			Please refer to table 1 in main paper for unit designations**
										Reasons:				Relation to fidelity/core elements
				When	Planned?	Who decided?	What was modified?	Level of delivery	Goal of modification	Sociopolitical	Organization/Setting	Provider	Recipient
1	Patient observation	Scoring on arrival in ward	3/9 [ACG]	Maintenance/Sustainment	Planned/Reactive adaption [AC]	Coalition [A]	Content	Clinic/unit level	Improve effectiveness/outcomes			Clinical Judgement		Fidelity consistent
					Unplanned/Reactive modification [G]	Organizational unit/team [C]
						N/A [G]
2		Exemption of patients with treatment limitations or in palliative care	2/9 [CD]	Maintenance/Sustainment	Planned/Reactive adaption [C]	Organizational unit/team	Content	Clinic/unit level	Improve fit with recipients (patients)				Comorbidity/Multimorbidity	Fidelity consistent
					Unplanned/Reactive modification [D]
3		Individualized observation frequency	8/9 [ABCDFGHI]	Maintenance/Sustainment [CDFG]	N/A [ABDFGHI]	N/A [ABHI]	Content	Clinic/unit level	Improve effectiveness/outcomes			Clinical Judgement	Current diagnosis	Mixed
				N/A [ABHI]	Planned/Reactive adaption [C]	Organizational unit/team [CDFG]
4		Decreased observation frequency	5/9 [BCE]	Implementation [B]	Unplanned/Reactive modification [BE]	N/A [BE]	Content	Clinic/unit level	Improve feasibility		Available resources (funds, staffing, technology, space)			Fidelity inconsistent
				Maintenance/Sustainment [CE]	Planned/Reactive adaption [C]	Organizational unit/team [C]
5	Triggers of escalation	Use of changes in NEWS value	5/9 [ABDFG]	Maintenance/Sustainment [DFG]	Unplanned/Reactive modification [DFG]	N/A	Content	Clinic/unit level	Improve effectiveness/outcomes			Clinical Judgement		Mixed
				N/A [AB]	N/A [AB]				Improve feasibility
6		Specification to RRT activation criteria	1/9 [A]	Maintenance/Sustainment	Planned/Reactive adaption	Coalition	Content	Hospital	Improve effectiveness/outcomes	Existing Policies	Social context (culture, climate, leadership support)			Fidelity consistent
									Increase reach or engagement
7		Reduction of NEWS for individual patients	2/9 [CD]	Maintenance/Sustainment [C]	Planned/Reactive adaption [C]	Organizational unit/team	Content	Clinic/unit level	Improve feasibility		Available resources (funds, staffing, technology, space)	Clinical Judgement	Comorbidity/Multimorbidity	Fidelity inconsistent
				N/A [D]	N/A [D]				Improve fit with recipients (patients)
									Increase reach or engagement
8		Nurses individual judgment	7/9 [ABDEGI]	Maintenance/Sustainment [DG]	Unplanned/Reactive modification [DG]	Organizational unit/team [DG]	Content	Clinic/unit level	Improve feasibility		Available resources (funds, staffing, technology, space)	Clinical Judgement	Comorbidity/Multimorbidity	Mixed
				N/A [ABEI]	N/A [ABEI]	N/A [ABEI]			Improve fit with context
									Improve fit with recipient (patients) [DG]
9		Increased threshold value	2/9 [CF]	Maintenance/Sustainment [C]	Planned/Reactive adaption [C]	Organizational unit/team [C]	Content	Clinic/unit level	Improve feasibility		Available resources (funds, staffing, technology, space)			Fidelity inconsistent
				N/A [F]	N/A [F]	N/A [F]
10		Acceptance of high scores	9/9	Maintenance/Sustainment [ACDGHI]	Planned/Reactive adaption [AC]	Coalition [A]	Content	Clinic/unit level	Improve feasibility		Available resources (funds, staffing, technology, space)	Clinical Judgement	Comorbidity/Multimorbidity	Mixed
				N/A [BEF]	Unplanned/Reactive modification [BDGF]	Organizational unit/team [CDG]			Improve fit with recipients (patients)
					N/A [E]	N/A [BEFHI]
11	Responses to deterioration	Ward-based response post-RRT pilot	2/9 [CD]	Maintenance/Sustainment	Planned/Reactive adaption	Administrator(s)	Content	Hospital	Improve feasibility		Available resources (funds, staffing, technology, space)			Fidelity consistent
12		Use of cardiac arrest team	3/9 [BDG]	N/A	N/A	N/A	Content	Clinic/unit level	Improve effectiveness/outcomes		Service structure			Fidelity consistent
13		Graded response within department	5/9 [AFGHI]	Maintenance/Sustainment [G]	Unplanned/Reactive modification [FG]	N/A	Content	Clinic/unit level	Improve contextual fit [G]		Service structure	Clinical Judgement		Mixed
				N/A [AFHI]	N/A [AHI]				Improve feasability		Available resources (funds, staffing, technology, space)
14		Preservation of established response practices	2/9 [BE]	Maintenance/Sustainment	Unplanned/Reactive modification	N/A	Content	Clinic/unit level	Improve feasibility		Available resources (funds, staffing, technology, space)	Previous Training and Skills		Fidelity inconsistent
											Social context (culture, climate, leadership support)
15		Nurse-initiated measures	8/9 [ABCDEGHI]	Maintenance/Sustainment [ACG]	Planned/Reactive adaption [C]	Organizational unit/team [C]	Content	Clinic/unit level	Improve feasibility		Available resources (funds, staffing, technology, space)	Clinical Judgement		Mixed
				N/A [BDEFHI]	Unplanned/Reactive modification [ABDEGHI]	N/A [ABDEGHI]
16		Bypassing RRT	4/9 [ABGHI]	Maintenance/Sustainment [HI]	Unplanned/Reactive modification	N/A	Content	Clinic/unit level [ABG]	Improve feasibility [BHI]		Service structure [AG]	Previous Training and Skills [BHI]		Mixed
				N/A [ABG]					Improve contextual fit [BHI]		Available resources (funds, staffing, technology, space) [HI]	Clinical Judgement [AG]
											Social context (culture, climate, leadership support) [HI]
17	Response team workflows	Team composition	3/9 [AHI]	Pre-implementation/planning/pilot [HI]	Planned/Proactive adaption [HI]	Administrator(s) [HI]	Content	Hospital	Improve contextual fit	Existing Policies	Available resources (funds, staffing, technology, space)			Fidelity consistent
				Maintenance/Sustainment [A]	Planned/Reactive adaption [A]	Organizational unit/team [HI]					Service structure
						Coalition [A]
18		Tailored selection of response staff	3/9 [AFG]	Maintenance/Sustainment	Planned/Reactive adaption [A]	Coalition [A]	Content	Hospital	Improve contextual fit	Existing Policies	Service structure	Clinical Judgement		Fidelity consistent
					Unplanned/Reactive modification [FG]	N/A [FG]
19		Standardized RRT medical equipment	3/9 [AFG]	Maintenance/Sustainment	Planned/Reactive adaption [A]	Coalition [A]	Content	Hospital	Improve effectiveness/outcomes	Existing Policies	Available resources (funds, staffing, technology, space)			Fidelity consistent
					Unplanned/Reactive modification [FG]	Organizational unit/team [FG]
20		RRT as ward resource substitute	2/9 [FG]	Maintenance/Sustainment	Unplanned/Reactive modification	N/A	Content	Hospital	Improve effectiveness/outcomes		Available resources (funds, staffing, technology, space)			Fidelity consistent
											Service structure
21		Proactive RRT nurse rounding	1/9 [A]	Maintenance/Sustainment	Planned/Reactive adaption	Coalition	Content	Hospital	Increase reach or engagement	Existing Policies	Social context (culture, climate, leadership support)	Perception of intervention		Fidelity consistent
									Improve effectiveness/outcomes
22	Communication around escalation	Standard RRT communication form	1/9 [A]	Maintenance/Sustainment	Planned/Reactive adaption	Coalition	Content	Hospital	Increase reach or engagement		Social context (culture, climate, leadership support)	Perception of intervention		Fidelity consistent.
23		Staff accepted to activate RRT	3/9 [AFG]	Maintenance/Sustainment [A]	Planned/Reactive adaption [A]	Coalition [A]	Content	Hospital	Improve feasibility		Available resources (funds, staffing, technology, space)			Fidelity consistent
				N/A [FG]	N/A [FG]	N/A [FG]
24		Clinical concern outweighing EWS value	3/9 [CDF]	N/A	Unplanned/Reactive modification	N/A	Content	Clinic/unit level	Improve effectiveness/outcomes		Available resources (funds, staffing, technology, space)	Clinical Judgement		Mixed
Adapted from "FRAME excel tracking spreadsheet" accessed at https://www.med.stanford.edu/fastlab/research/adaptation.html
* Framework for Reporting Adaptations and Modifications -Expanded. Wiltsey Stirman S, Baumann AA, Miller CJ. The FRAME: an expanded framework for reporting adaptations and modifications to evidence-based interventions. Implement Sci. 2019;14(1):58.
** Where no units are specified, data is valid for all units in that subcategory
N/A: Data not available
